# Supplementary material for: Predicting Cardiovascular Risk in Patients with Prostate Cancer Receiving Abiraterone or Enzalutamide by Using Machine Learning
Source: Cancers (Basel). 2025 Jul 22;17(15):2414. doi: 10.3390/cancers17152414 (PMC12345912; doi:10.3390/cancers17152414)
Supplement: Supplementary file 1 [file cancers-17-02414-s001.zip]

Archive with 1 entries (1 files):
- cancers-3679140-supplementary.pdf
